# Supplementary material for: ﻿A new species of the genus Soriculus (Soricidae, Eulipotyphla, Mammalia) from Medog in the eastern Himalaya
Source: Zookeys. 2024 Mar 14;1195:139–55. doi: 10.3897/zookeys.1195.115699 (PMC10958163; doi:10.3897/zookeys.1195.115699)
Supplement: XML Treatment for Soriculus beibengensis [file zookeys.1195.115699-treatment1.xml]

<!DOCTYPE tp:taxon-treatment
  PUBLIC "-//TaxonX//DTD Taxonomic Treatment Publishing DTD v0 20100105//EN" "tax-treatment-NSO.dtd">
<tp:taxon-treatment xmlns:tp="http://www.plazi.org/taxpub"><tp:treatment-meta><kwd-group><label>Taxon classification</label><kwd>
                <named-content content-type="kingdom">Animalia</named-content>
              </kwd><kwd>
                <named-content content-type="order">Eulipotyphla</named-content>
              </kwd><kwd>
                <named-content content-type="family">Soricidae</named-content>
              </kwd></kwd-group><mixed-citation publication-type="journal"><person-group><name><surname>Pei</surname><given-names>Xiaoxin</given-names></name><name><surname>Chen</surname><given-names>Zhongzheng</given-names></name><name><surname>Li</surname><given-names>Quan</given-names></name><name><surname>Li</surname><given-names>Xueyou</given-names></name><name><surname>Pu</surname><given-names>Changzhe</given-names></name><name><surname>Luo</surname><given-names>Kang</given-names></name><name><surname>Luo</surname><given-names>Jing</given-names></name><name><surname>Pu</surname><given-names>Mingjin</given-names></name><name><surname>Wang</surname><given-names>Hongjiao</given-names></name><name><surname>Khanal</surname><given-names>Laxman</given-names></name><name><surname>Jiang</surname><given-names>Xuelong</given-names></name></person-group><article-title>﻿A new species of the genus <italic><tp:taxon-name><tp:taxon-name-part taxon-name-part-type="genus" reg="Soriculus">Soriculus</tp:taxon-name-part></tp:taxon-name></italic> (<tp:taxon-name><tp:taxon-name-part taxon-name-part-type="family">Soricidae</tp:taxon-name-part></tp:taxon-name>, <tp:taxon-name><tp:taxon-name-part taxon-name-part-type="order">Eulipotyphla</tp:taxon-name-part></tp:taxon-name>, <tp:taxon-name><tp:taxon-name-part taxon-name-part-type="class">Mammalia</tp:taxon-name-part></tp:taxon-name>) from Medog in the eastern Himalaya</article-title><source>Zookeys</source><day>14</day><month>03</month><year>2024</year><volume>1195</volume><fpage>139</fpage><lpage>155</lpage><pub-id pub-id-type="doi">10.3897/zookeys.1195.115699</pub-id></mixed-citation></tp:treatment-meta><tp:nomenclature><label>﻿</label><tp:taxon-name>
              <object-id xmlns:xlink="http://www.w3.org/1999/xlink" content-type="arpha" xlink:type="simple">973C3E19-7051-5474-BDA2-5382A379A7FE</object-id>
              <tp:taxon-name-part taxon-name-part-type="genus" reg="Soriculus">Soriculus</tp:taxon-name-part>
              <tp:taxon-name-part taxon-name-part-type="species" reg="beibengensis">beibengensis</tp:taxon-name-part>
              <object-id xmlns:xlink="http://www.w3.org/1999/xlink" content-type="zoobank" xlink:type="simple">https://zoobank.org/516798F9-7726-47D0-9C81-F73436F24D96</object-id>
            </tp:taxon-name><tp:taxon-status xmlns:xlink="http://www.w3.org/1999/xlink" xlink:type="simple">sp. nov.</tp:taxon-status></tp:nomenclature><tp:treatment-sec sec-type="Suggested common name" id="SECID0E1PBG"><title>Suggested common name.</title><p>Beibeng large-clawed shrew, 背崩大爪鼩鼱.</p></tp:treatment-sec><tp:treatment-sec sec-type="type material" id="SECID0E6PBG"><title>Type material.</title><p><bold><italic>Holotype</italic>.</bold> KIZ042755, adult female, collected on 08 April 2023 by Mingjin Pu, at Beibeng Town, Medog County, southeast Tibet, China (<named-content xmlns:xlink="http://www.w3.org/1999/xlink" content-type="dwc:verbatimCoordinates" xlink:type="simple"><named-content content-type="geo-json" specific-use="{&#34;type&#34;:&#34;Point&#34;,&#34;coordinates&#34;:[95.189000,29.219000]}" id="NCID0ENQBG" xlink:type="simple">29.219°N, 95.189°E</named-content></named-content>, 1610 m a.s.l.). Dried skin, cleaned skull and muscle tissue are deposited in <abbrev xmlns:xlink="http://www.w3.org/1999/xlink" xlink:title="Kunming Institute of Zoology" id="ABBRID0ESQBG" xlink:type="simple">KIZ</abbrev>.</p><p><bold><italic>Paratypes</italic>.</bold> Five specimens KIZ042756 (adult female), KIZ042757 (adult female), KIZ042758 (adult female), KIZ042759 (adult female), KIZ042760 (adult female). Collected from the type locality at Medog in April 2023 at elevations from 1500 m to 2125 m. All specimens are deposited in <abbrev xmlns:xlink="http://www.w3.org/1999/xlink" xlink:title="Kunming Institute of Zoology" id="ABBRID0E4QBG" xlink:type="simple">KIZ</abbrev>.</p></tp:treatment-sec><tp:treatment-sec sec-type="Specimens examination" id="SECID0EBRBG"><title>Specimens examination.</title><p>Four specimens KIZ042761 (adult female), KIZ042762 (adult male), KIZ042763 (adult female), KIZ042764 (adult female).</p></tp:treatment-sec><tp:treatment-sec sec-type="etymology" id="SECID0EGRBG"><title>Etymology.</title><p>The specific Latin name <italic><tp:taxon-name><tp:taxon-name-part taxon-name-part-type="genus" reg="Soriculus"/><tp:taxon-name-part taxon-name-part-type="species" reg="beibengensis">beibengensis</tp:taxon-name-part></tp:taxon-name></italic> named for Beibeng, the type locality, with the Latin adjectival suffix –<italic>ensis</italic> means “belonging to”.</p></tp:treatment-sec><tp:treatment-sec sec-type="diagnosis" id="SECID0EYRBG"><title>Diagnosis.</title><p>The new species is assigned to the genus <italic><tp:taxon-name><tp:taxon-name-part taxon-name-part-type="genus" reg="Soriculus">Soriculus</tp:taxon-name-part></tp:taxon-name></italic>, based on the typically enlarged forefeet and claws (Fig. <xref ref-type="fig" rid="F5">5</xref>). Dark grey to black pelage; nearly similar ventral and dorsal pelage colour, similar to <italic><tp:taxon-name><tp:taxon-name-part taxon-name-part-type="genus" reg="Soriculus">S.</tp:taxon-name-part><tp:taxon-name-part taxon-name-part-type="species" reg="minor">minor</tp:taxon-name-part></tp:taxon-name></italic> (Fig. <xref ref-type="fig" rid="F5">5</xref>); size (<abbrev xmlns:xlink="http://www.w3.org/1999/xlink" xlink:title="condyle-incisive length" id="ABBRID0EYSBG" xlink:type="simple">CIL</abbrev>: 20.8 ± 0.3 mm, 20.4–21.3 mm vs. 19.6 ± 0.4 mm, 19.2–20.2 mm; <abbrev xmlns:xlink="http://www.w3.org/1999/xlink" xlink:title="mandibular length" id="ABBRID0E3SBG" xlink:type="simple">ML</abbrev>: 11.6 ± 0.2 mm, 11.3–11.9 mm vs. 10.8 ± 0.2 mm, 10.5–11.0 mm) larger than <italic><tp:taxon-name><tp:taxon-name-part taxon-name-part-type="genus" reg="Soriculus">S.</tp:taxon-name-part><tp:taxon-name-part taxon-name-part-type="species" reg="minor">minor</tp:taxon-name-part></tp:taxon-name></italic>, but much smaller than <italic><tp:taxon-name><tp:taxon-name-part taxon-name-part-type="genus" reg="Soriculus">S.</tp:taxon-name-part><tp:taxon-name-part taxon-name-part-type="species" reg="nivatus">nivatus</tp:taxon-name-part></tp:taxon-name></italic>, <italic><tp:taxon-name><tp:taxon-name-part taxon-name-part-type="genus" reg="Soriculus">S.</tp:taxon-name-part><tp:taxon-name-part taxon-name-part-type="species" reg="nigrescens">nigrescens</tp:taxon-name-part></tp:taxon-name></italic> and <italic><tp:taxon-name><tp:taxon-name-part taxon-name-part-type="genus" reg="Soriculus">S.</tp:taxon-name-part><tp:taxon-name-part taxon-name-part-type="species" reg="medogensis">medogensis</tp:taxon-name-part></tp:taxon-name></italic>. The tail (40.6 ± 1.8 mm) is longer than <italic><tp:taxon-name><tp:taxon-name-part taxon-name-part-type="genus" reg="Soriculus">S.</tp:taxon-name-part><tp:taxon-name-part taxon-name-part-type="species" reg="minor">minor</tp:taxon-name-part></tp:taxon-name></italic> (36.7 ± 4.1 mm), but shorter than <italic><tp:taxon-name><tp:taxon-name-part taxon-name-part-type="genus" reg="Soriculus">S.</tp:taxon-name-part><tp:taxon-name-part taxon-name-part-type="species" reg="nivatus">nivatus</tp:taxon-name-part></tp:taxon-name></italic> (51.6 ± 2.7 mm), <italic><tp:taxon-name><tp:taxon-name-part taxon-name-part-type="genus" reg="Soriculus">S.</tp:taxon-name-part><tp:taxon-name-part taxon-name-part-type="species" reg="nigrescens">nigrescens</tp:taxon-name-part></tp:taxon-name></italic> (45.8 ± 3.2 mm) and <italic><tp:taxon-name><tp:taxon-name-part taxon-name-part-type="genus" reg="Soriculus">S.</tp:taxon-name-part><tp:taxon-name-part taxon-name-part-type="species" reg="medogensis">medogensis</tp:taxon-name-part></tp:taxon-name></italic> (50.7 ± 3.6 mm). The <abbrev xmlns:xlink="http://www.w3.org/1999/xlink" xlink:title="tail length" id="ABBRID0EYVBG" xlink:type="simple">TL</abbrev>/<abbrev xmlns:xlink="http://www.w3.org/1999/xlink" xlink:title="head and body length" id="ABBRID0E3VBG" xlink:type="simple">HBL</abbrev> (53%) is close to that of <italic><tp:taxon-name><tp:taxon-name-part taxon-name-part-type="genus" reg="Soriculus">S.</tp:taxon-name-part><tp:taxon-name-part taxon-name-part-type="species" reg="minor">minor</tp:taxon-name-part></tp:taxon-name></italic> (52%) and <italic><tp:taxon-name><tp:taxon-name-part taxon-name-part-type="genus" reg="Soriculus">S.</tp:taxon-name-part><tp:taxon-name-part taxon-name-part-type="species" reg="nigrescens">nigrescens</tp:taxon-name-part></tp:taxon-name></italic> (52%), but smaller than <italic><tp:taxon-name><tp:taxon-name-part taxon-name-part-type="genus" reg="Soriculus">S.</tp:taxon-name-part><tp:taxon-name-part taxon-name-part-type="species" reg="nivatus">nivatus</tp:taxon-name-part></tp:taxon-name></italic> (63%) and <italic><tp:taxon-name><tp:taxon-name-part taxon-name-part-type="genus" reg="Soriculus">S.</tp:taxon-name-part><tp:taxon-name-part taxon-name-part-type="species" reg="medogensis">medogensis</tp:taxon-name-part></tp:taxon-name></italic> (60%). The nasal and rostrum are not clearly transitioned and seem to be stubby. The posterior process of the incisors widens, forming a narrow funnel-shaped channel between the processes. The basioccipital and basisphenoid are fused and narrowed, like a spade (Fig. <xref ref-type="fig" rid="F6">6</xref>).</p><fig id="F5" position="float" orientation="portrait"><object-id xmlns:xlink="http://www.w3.org/1999/xlink" content-type="doi" xlink:type="simple">10.3897/zookeys.1195.115699.figure5</object-id><object-id xmlns:xlink="http://www.w3.org/1999/xlink" content-type="arpha" xlink:type="simple">3F77E563-A003-5F14-B6DF-3451BA0F9A07</object-id><label>Figure 5.</label><caption><p>Dorsal and ventral view of the skin of <bold>A</bold><italic><tp:taxon-name><tp:taxon-name-part taxon-name-part-type="genus" reg="Soriculus">S.</tp:taxon-name-part><tp:taxon-name-part taxon-name-part-type="species" reg="beibengensis">beibengensis</tp:taxon-name-part></tp:taxon-name></italic> sp. nov. (KIZ042755) <bold>B</bold><italic><tp:taxon-name><tp:taxon-name-part taxon-name-part-type="genus" reg="Soriculus">S.</tp:taxon-name-part><tp:taxon-name-part taxon-name-part-type="species" reg="minor">minor</tp:taxon-name-part></tp:taxon-name></italic> (KIZ020545).</p></caption><graphic xmlns:xlink="http://www.w3.org/1999/xlink" xlink:href="zookeys-1195-139_article-115699__-g005.jpg" position="float" orientation="portrait" xlink:type="simple" id="oo_1001985.jpg"><uri content-type="original_file" xlink:type="simple">https://binary.pensoft.net/fig/1001985</uri></graphic></fig><fig id="F6" position="float" orientation="portrait"><object-id xmlns:xlink="http://www.w3.org/1999/xlink" content-type="doi" xlink:type="simple">10.3897/zookeys.1195.115699.figure6</object-id><object-id xmlns:xlink="http://www.w3.org/1999/xlink" content-type="arpha" xlink:type="simple">F11778A9-C1E7-54F0-8361-BED6311B27A9</object-id><label>Figure 6.</label><caption><p>Dorsal, ventral and lateral views of the skull and mandibles of <bold>A</bold><italic><tp:taxon-name><tp:taxon-name-part taxon-name-part-type="genus" reg="Soriculus">S.</tp:taxon-name-part><tp:taxon-name-part taxon-name-part-type="species" reg="beibengensis">beibengensis</tp:taxon-name-part></tp:taxon-name></italic> sp. nov. (KIZ042755) <bold>B</bold><italic><tp:taxon-name><tp:taxon-name-part taxon-name-part-type="genus" reg="Soriculus">S.</tp:taxon-name-part><tp:taxon-name-part taxon-name-part-type="species" reg="minor">minor</tp:taxon-name-part></tp:taxon-name></italic> (KIZ020545).</p></caption><graphic xmlns:xlink="http://www.w3.org/1999/xlink" xlink:href="zookeys-1195-139_article-115699__-g006.jpg" position="float" orientation="portrait" xlink:type="simple" id="oo_1001986.jpg"><uri content-type="original_file" xlink:type="simple">https://binary.pensoft.net/fig/1001986</uri></graphic></fig></tp:treatment-sec><tp:treatment-sec sec-type="description" id="SECID0E5ZBG"><title>Description.</title><p>Amongst five species of the genus <italic><tp:taxon-name><tp:taxon-name-part taxon-name-part-type="genus" reg="Soriculus">Soriculus</tp:taxon-name-part></tp:taxon-name></italic>, <italic><tp:taxon-name><tp:taxon-name-part taxon-name-part-type="genus" reg="Soriculus">S.</tp:taxon-name-part><tp:taxon-name-part taxon-name-part-type="species" reg="beibengensis">beibengensis</tp:taxon-name-part></tp:taxon-name></italic> sp. nov. is the second smallest species. Its size is larger than <italic><tp:taxon-name><tp:taxon-name-part taxon-name-part-type="genus" reg="Soriculus">S.</tp:taxon-name-part><tp:taxon-name-part taxon-name-part-type="species" reg="minor">minor</tp:taxon-name-part></tp:taxon-name></italic>, but smaller than <italic><tp:taxon-name><tp:taxon-name-part taxon-name-part-type="genus" reg="Soriculus">S.</tp:taxon-name-part><tp:taxon-name-part taxon-name-part-type="species" reg="nivatus">nivatus</tp:taxon-name-part></tp:taxon-name></italic>, <italic><tp:taxon-name><tp:taxon-name-part taxon-name-part-type="genus" reg="Soriculus">S.</tp:taxon-name-part><tp:taxon-name-part taxon-name-part-type="species" reg="nigrescens">nigrescens</tp:taxon-name-part></tp:taxon-name></italic> and <italic><tp:taxon-name><tp:taxon-name-part taxon-name-part-type="genus" reg="Soriculus">S.</tp:taxon-name-part><tp:taxon-name-part taxon-name-part-type="species" reg="medogensis">medogensis</tp:taxon-name-part></tp:taxon-name></italic> (Table <xref ref-type="table" rid="T1">1</xref>). External morphology is similar to <italic><tp:taxon-name><tp:taxon-name-part taxon-name-part-type="genus" reg="Soriculus">S.</tp:taxon-name-part><tp:taxon-name-part taxon-name-part-type="species" reg="minor">minor</tp:taxon-name-part></tp:taxon-name></italic>, with the dorsal pelage being dark grey to black and ventral pelage slightly paler. Tail is ambiguously bicoloured, dark above and pale below (Fig. <xref ref-type="fig" rid="F5">5</xref>). The tail is short (<abbrev xmlns:xlink="http://www.w3.org/1999/xlink" xlink:title="tail length" id="ABBRID0EV3BG" xlink:type="simple">TL</abbrev> = 40.6 ± 1.8 mm, 38–44 mm), averages 53% of the head and body length and 8 of 10 specimens examined have a tail length more than 40 mm. The foreclaws are enlarged, similar to other <italic><tp:taxon-name><tp:taxon-name-part taxon-name-part-type="genus" reg="Soriculus">Soriculus</tp:taxon-name-part></tp:taxon-name></italic> species. The back of hands and feet are covered by light brown to black hairs.</p><p>The skull is distinctly smaller than <italic><tp:taxon-name><tp:taxon-name-part taxon-name-part-type="genus" reg="Soriculus">S.</tp:taxon-name-part><tp:taxon-name-part taxon-name-part-type="species" reg="nivatus">nivatus</tp:taxon-name-part></tp:taxon-name></italic>, <italic><tp:taxon-name><tp:taxon-name-part taxon-name-part-type="genus" reg="Soriculus">S.</tp:taxon-name-part><tp:taxon-name-part taxon-name-part-type="species" reg="nigrescens">nigrescens</tp:taxon-name-part></tp:taxon-name></italic> and <italic><tp:taxon-name><tp:taxon-name-part taxon-name-part-type="genus" reg="Soriculus">S.</tp:taxon-name-part><tp:taxon-name-part taxon-name-part-type="species" reg="medogensis">medogensis</tp:taxon-name-part></tp:taxon-name></italic>, but larger than <italic><tp:taxon-name><tp:taxon-name-part taxon-name-part-type="genus" reg="Soriculus">S.</tp:taxon-name-part><tp:taxon-name-part taxon-name-part-type="species" reg="minor">minor</tp:taxon-name-part></tp:taxon-name></italic>. Braincase is low and relatively flattened and the posterior of the skull is rounded. The sagittal and lambdoidal crest are well-developed and clear, the latter is especially prominent. The nasal and rostrum are not clearly transitioned and are stubby. The posterior process of incisor is widened, forming a narrowed funnel-shaped channel between the processes of adjacent teeth. The basioccipital and basisphenoid are fused and narrowed markedly in the middle region, forming a spade-like structure (Fig. <xref ref-type="fig" rid="F6">6</xref>).</p><p>The coronoid process is high and straight, with a concave anterior surface and a spatulate tip. The condyloid process has a single slender point and is angled upward at roughly 45 degrees, with the tip sitting below the coronoid process (Fig. <xref ref-type="fig" rid="F6">6</xref>). The angular process is long, straight and very thin, the tip slightly expands and bends upwards. The condyloid process is double-faceted, having two projections. The dental formula of the <italic><tp:taxon-name><tp:taxon-name-part taxon-name-part-type="genus" reg="Soriculus">S.</tp:taxon-name-part><tp:taxon-name-part taxon-name-part-type="species" reg="beibengensis">beibengensis</tp:taxon-name-part></tp:taxon-name></italic> sp. nov.is the same as the genus is: I 3/2, C 1/0, P 2/1, M 3/3 (×2) = 30. The apex of the first upper incisor is straight downwards, the tip of the first upper incisor is slightly pigmented with orange. There are four upper unicuspids (U<sup>1</sup>–U<sup>4</sup>); U<sup>1</sup> is the highest, followed by U<sup>2</sup>, U<sup>3</sup> and U<sup>4</sup> is the smallest. M<sup>1</sup> and M<sup>2</sup> are similar in size, while M<sup>3</sup> is reduced. The lower incisor (I<sub>1</sub>) is long, with only a low cusp and the tips are pigmented with orange. The lower unicuspid (U<sub>1</sub>) and P<sub>4</sub> are crowded. M<sub>1</sub> is larger than M<sub>2</sub>; M<sub>3</sub> is the smallest.</p></tp:treatment-sec><tp:treatment-sec sec-type="comparisons" id="SECID0ECAAI"><title>Comparison.</title><p>Amongst species of the genus <italic><tp:taxon-name><tp:taxon-name-part taxon-name-part-type="genus" reg="Soriculus">Soriculus</tp:taxon-name-part></tp:taxon-name></italic>, <italic><tp:taxon-name><tp:taxon-name-part taxon-name-part-type="genus" reg="Soriculus">S.</tp:taxon-name-part><tp:taxon-name-part taxon-name-part-type="species" reg="beibengensis">beibengensis</tp:taxon-name-part></tp:taxon-name></italic> sp. nov. is morphologically similar to its sister species, the <italic><tp:taxon-name><tp:taxon-name-part taxon-name-part-type="genus" reg="Soriculus">S.</tp:taxon-name-part><tp:taxon-name-part taxon-name-part-type="species" reg="minor">minor</tp:taxon-name-part></tp:taxon-name></italic>. Both of them have a darker pelage and smaller size than other species. However, the new species can be distinguished from <italic><tp:taxon-name><tp:taxon-name-part taxon-name-part-type="genus" reg="Soriculus">S.</tp:taxon-name-part><tp:taxon-name-part taxon-name-part-type="species" reg="minor">minor</tp:taxon-name-part></tp:taxon-name></italic> by multiple features. <italic><tp:taxon-name><tp:taxon-name-part taxon-name-part-type="genus" reg="Soriculus">S.</tp:taxon-name-part><tp:taxon-name-part taxon-name-part-type="species" reg="beibengensis">beibengensis</tp:taxon-name-part></tp:taxon-name></italic> sp. nov. is larger than <italic><tp:taxon-name><tp:taxon-name-part taxon-name-part-type="genus" reg="Soriculus">S.</tp:taxon-name-part><tp:taxon-name-part taxon-name-part-type="species" reg="minor">minor</tp:taxon-name-part></tp:taxon-name></italic> for most of the external and craniomandibular measurements (Table <xref ref-type="table" rid="T1">1</xref>). Especially, the skull of <italic><tp:taxon-name><tp:taxon-name-part taxon-name-part-type="genus" reg="Soriculus">S.</tp:taxon-name-part><tp:taxon-name-part taxon-name-part-type="species" reg="beibengensis">beibengensis</tp:taxon-name-part></tp:taxon-name></italic> sp. nov. is significantly longer than that of the <italic><tp:taxon-name><tp:taxon-name-part taxon-name-part-type="genus" reg="Soriculus">S.</tp:taxon-name-part><tp:taxon-name-part taxon-name-part-type="species" reg="minor">minor</tp:taxon-name-part></tp:taxon-name></italic>, the measurements of <abbrev xmlns:xlink="http://www.w3.org/1999/xlink" xlink:title="condyle-incisive length" id="ABBRID0EADAI" xlink:type="simple">CIL</abbrev> (20.4–21.3 mm vs. 19.2–20.2 mm) and <abbrev xmlns:xlink="http://www.w3.org/1999/xlink" xlink:title="mandibular length" id="ABBRID0EEDAI" xlink:type="simple">ML</abbrev> (11.3–11.9 mm vs. 10.5–11.0 mm) between the two species do not overlap. The nasal and rostrum of <italic><tp:taxon-name><tp:taxon-name-part taxon-name-part-type="genus" reg="Soriculus">S.</tp:taxon-name-part><tp:taxon-name-part taxon-name-part-type="species" reg="beibengensis">beibengensis</tp:taxon-name-part></tp:taxon-name></italic> sp. nov. are not clearly transitioned and seem to be stubby, while <italic><tp:taxon-name><tp:taxon-name-part taxon-name-part-type="genus" reg="Soriculus">S.</tp:taxon-name-part><tp:taxon-name-part taxon-name-part-type="species" reg="minor">minor</tp:taxon-name-part></tp:taxon-name></italic>, as well as the other species, has a clear transition of the nasal and rostrum (Fig. <xref ref-type="fig" rid="F6">6</xref>). The posterior process of incisors in <italic><tp:taxon-name><tp:taxon-name-part taxon-name-part-type="genus" reg="Soriculus">S.</tp:taxon-name-part><tp:taxon-name-part taxon-name-part-type="species" reg="beibengensis">beibengensis</tp:taxon-name-part></tp:taxon-name></italic> sp. nov. are widened, forming a narrowed funnel-shaped channel between the processes, whereas they are not widened in <italic><tp:taxon-name><tp:taxon-name-part taxon-name-part-type="genus" reg="Soriculus">S.</tp:taxon-name-part><tp:taxon-name-part taxon-name-part-type="species" reg="minor">minor</tp:taxon-name-part></tp:taxon-name></italic> (Fig. <xref ref-type="fig" rid="F6">6</xref>).</p><p><italic><tp:taxon-name><tp:taxon-name-part taxon-name-part-type="genus" reg="Soriculus">Soriculus</tp:taxon-name-part><tp:taxon-name-part taxon-name-part-type="species" reg="beibengensis">beibengensis</tp:taxon-name-part></tp:taxon-name></italic> sp. nov. can be easily distinguished from <italic><tp:taxon-name><tp:taxon-name-part taxon-name-part-type="genus" reg="Soriculus">S.</tp:taxon-name-part><tp:taxon-name-part taxon-name-part-type="species" reg="nigrescens">nigrescens</tp:taxon-name-part></tp:taxon-name></italic>, <italic><tp:taxon-name><tp:taxon-name-part taxon-name-part-type="genus" reg="Soriculus">S.</tp:taxon-name-part><tp:taxon-name-part taxon-name-part-type="species" reg="nivatus">nivatus</tp:taxon-name-part></tp:taxon-name></italic> and <italic><tp:taxon-name><tp:taxon-name-part taxon-name-part-type="genus" reg="Soriculus">S.</tp:taxon-name-part><tp:taxon-name-part taxon-name-part-type="species" reg="medogensis">medogensis</tp:taxon-name-part></tp:taxon-name></italic> by its smaller size, the darker pelage colour and almost no pigmentation of the teeth (Fig. <xref ref-type="fig" rid="F5">5</xref>). Compared to <italic><tp:taxon-name><tp:taxon-name-part taxon-name-part-type="genus" reg="Soriculus">S.</tp:taxon-name-part><tp:taxon-name-part taxon-name-part-type="species" reg="nivatus">nivatus</tp:taxon-name-part></tp:taxon-name></italic>, the measurements of <abbrev xmlns:xlink="http://www.w3.org/1999/xlink" xlink:title="condyle-incisive length" id="ABBRID0EZGAI" xlink:type="simple">CIL</abbrev>, <abbrev xmlns:xlink="http://www.w3.org/1999/xlink" xlink:title="palato-incisive length" id="ABBRID0E4GAI" xlink:type="simple">PIL</abbrev>, <abbrev xmlns:xlink="http://www.w3.org/1999/xlink" xlink:title="basal length" id="ABBRID0EBHAI" xlink:type="simple">BL</abbrev>, <abbrev xmlns:xlink="http://www.w3.org/1999/xlink" xlink:title="upper tooth-row length" id="ABBRID0EFHAI" xlink:type="simple">UTL</abbrev>, P<sup>4</sup>M<sup>3</sup>, <abbrev xmlns:xlink="http://www.w3.org/1999/xlink" xlink:title="interorbital breadth" id="ABBRID0ENHAI" xlink:type="simple">IOB</abbrev>, <abbrev xmlns:xlink="http://www.w3.org/1999/xlink" xlink:title="cranial breadth" id="ABBRID0ERHAI" xlink:type="simple">CB</abbrev>, <abbrev xmlns:xlink="http://www.w3.org/1999/xlink" xlink:title="cranial height" id="ABBRID0EVHAI" xlink:type="simple">CH</abbrev>, <abbrev xmlns:xlink="http://www.w3.org/1999/xlink" xlink:title="postpalatal depth" id="ABBRID0EZHAI" xlink:type="simple">PPD</abbrev>, <abbrev xmlns:xlink="http://www.w3.org/1999/xlink" xlink:title="mandibular length" id="ABBRID0E4HAI" xlink:type="simple">ML</abbrev> and <abbrev xmlns:xlink="http://www.w3.org/1999/xlink" xlink:title="lower tooth-row length" id="ABBRID0EBIAI" xlink:type="simple">LTR</abbrev> of <italic><tp:taxon-name><tp:taxon-name-part taxon-name-part-type="genus" reg="Soriculus">S.</tp:taxon-name-part><tp:taxon-name-part taxon-name-part-type="species" reg="beibengensis">beibengensis</tp:taxon-name-part></tp:taxon-name></italic> sp. nov. are smaller, with no overlap and the teeth of <italic><tp:taxon-name><tp:taxon-name-part taxon-name-part-type="genus" reg="Soriculus">S.</tp:taxon-name-part><tp:taxon-name-part taxon-name-part-type="species" reg="nivatus">nivatus</tp:taxon-name-part></tp:taxon-name></italic> are slender, appear to be the most delicate in the genus. Amongst <italic><tp:taxon-name><tp:taxon-name-part taxon-name-part-type="genus" reg="Soriculus">S.</tp:taxon-name-part><tp:taxon-name-part taxon-name-part-type="species" reg="beibengensis">beibengensis</tp:taxon-name-part></tp:taxon-name></italic> sp. nov., <italic><tp:taxon-name><tp:taxon-name-part taxon-name-part-type="genus" reg="Soriculus">S.</tp:taxon-name-part><tp:taxon-name-part taxon-name-part-type="species" reg="nigrescens">nigrescens</tp:taxon-name-part></tp:taxon-name></italic> and <italic><tp:taxon-name><tp:taxon-name-part taxon-name-part-type="genus" reg="Soriculus">S.</tp:taxon-name-part><tp:taxon-name-part taxon-name-part-type="species" reg="medogensis">medogensis</tp:taxon-name-part></tp:taxon-name></italic>, the ranges of most of their external and craniodental measurements do not overlap (Table <xref ref-type="table" rid="T1">1</xref>). The teeth of <italic><tp:taxon-name><tp:taxon-name-part taxon-name-part-type="genus" reg="Soriculus">S.</tp:taxon-name-part><tp:taxon-name-part taxon-name-part-type="species" reg="beibengensis">beibengensis</tp:taxon-name-part></tp:taxon-name></italic> sp. nov. are significantly smaller, but the teeth of <italic><tp:taxon-name><tp:taxon-name-part taxon-name-part-type="genus" reg="Soriculus">S.</tp:taxon-name-part><tp:taxon-name-part taxon-name-part-type="species" reg="medogensis">medogensis</tp:taxon-name-part></tp:taxon-name></italic> are robust, with the broadest ramus region and the highest coronoid process in the genus. Compared to <italic><tp:taxon-name><tp:taxon-name-part taxon-name-part-type="genus" reg="Soriculus">S.</tp:taxon-name-part><tp:taxon-name-part taxon-name-part-type="species" reg="nivatus">nivatus</tp:taxon-name-part></tp:taxon-name></italic> (<abbrev xmlns:xlink="http://www.w3.org/1999/xlink" xlink:title="tail length" id="ABBRID0EBLAI" xlink:type="simple">TL</abbrev>/<abbrev xmlns:xlink="http://www.w3.org/1999/xlink" xlink:title="head and body length" id="ABBRID0EFLAI" xlink:type="simple">HBL</abbrev> = 63%) and <italic><tp:taxon-name><tp:taxon-name-part taxon-name-part-type="genus" reg="Soriculus">S.</tp:taxon-name-part><tp:taxon-name-part taxon-name-part-type="species" reg="medogensis">medogensis</tp:taxon-name-part></tp:taxon-name></italic> (<abbrev xmlns:xlink="http://www.w3.org/1999/xlink" xlink:title="tail length" id="ABBRID0EULAI" xlink:type="simple">TL</abbrev>/<abbrev xmlns:xlink="http://www.w3.org/1999/xlink" xlink:title="head and body length" id="ABBRID0EYLAI" xlink:type="simple">HBL</abbrev> = 60%), the tail of <italic><tp:taxon-name><tp:taxon-name-part taxon-name-part-type="genus" reg="Soriculus">S.</tp:taxon-name-part><tp:taxon-name-part taxon-name-part-type="species" reg="beibengensis">beibengensis</tp:taxon-name-part></tp:taxon-name></italic> sp. nov. (<abbrev xmlns:xlink="http://www.w3.org/1999/xlink" xlink:title="tail length" id="ABBRID0EHMAI" xlink:type="simple">TL</abbrev>/<abbrev xmlns:xlink="http://www.w3.org/1999/xlink" xlink:title="head and body length" id="ABBRID0ELMAI" xlink:type="simple">HBL</abbrev> = 53%) is shorter and the tail length of <italic><tp:taxon-name><tp:taxon-name-part taxon-name-part-type="genus" reg="Soriculus">S.</tp:taxon-name-part><tp:taxon-name-part taxon-name-part-type="species" reg="nivatus">nivatus</tp:taxon-name-part></tp:taxon-name></italic> more than 46 mm, the tail length of <italic><tp:taxon-name><tp:taxon-name-part taxon-name-part-type="genus" reg="Soriculus">S.</tp:taxon-name-part><tp:taxon-name-part taxon-name-part-type="species" reg="medogensis">medogensis</tp:taxon-name-part></tp:taxon-name></italic> usually more than 50 mm (6 of 7 (species measurements?)), while <italic><tp:taxon-name><tp:taxon-name-part taxon-name-part-type="genus" reg="Soriculus">S.</tp:taxon-name-part><tp:taxon-name-part taxon-name-part-type="species" reg="beibengensis">beibengensis</tp:taxon-name-part></tp:taxon-name></italic> sp. nov. less than 44 mm. The size arrangement of the unicuspids of <italic><tp:taxon-name><tp:taxon-name-part taxon-name-part-type="genus" reg="Soriculus">S.</tp:taxon-name-part><tp:taxon-name-part taxon-name-part-type="species" reg="beibengensis">beibengensis</tp:taxon-name-part></tp:taxon-name></italic> sp. nov. is similar to <italic><tp:taxon-name><tp:taxon-name-part taxon-name-part-type="genus" reg="Soriculus">S.</tp:taxon-name-part><tp:taxon-name-part taxon-name-part-type="species" reg="minor">minor</tp:taxon-name-part></tp:taxon-name></italic>, U<sup>1</sup> is the highest, followed by U<sup>2</sup>, U<sup>3</sup> and U<sup>4</sup> is the smallest, while other species usually have the largest U<sup>2</sup>, followed by U<sup>1</sup>, U<sup>3</sup> and U<sup>4</sup>.</p></tp:treatment-sec><tp:treatment-sec sec-type="distribution" id="SECID0EWOAI"><title>Distribution and habits.</title><p><italic><tp:taxon-name><tp:taxon-name-part taxon-name-part-type="genus" reg="Soriculus">Soriculus</tp:taxon-name-part><tp:taxon-name-part taxon-name-part-type="species" reg="beibengensis">beibengensis</tp:taxon-name-part></tp:taxon-name></italic> sp. nov. is known only from the type locality in Beibeng and Damu Town, Medog, Tibet, China at elevations from 1501 to 2123 m a.s.l. They were mainly distributed in mixed forest dominated by oak and a few individuals were distributed in conifer-broadleaf mixed forest.</p></tp:treatment-sec><tp:treatment-sec><!--Section generated to contain objects referenced in tp:taxon-treatment.--><table-wrap id="T1" position="float" orientation="portrait"><label>Table 1.</label><caption><p>Summary statistics (mean, standard deviation, ranges and number of samples) of external and skull measurements (in millimetres) of <italic><tp:taxon-name><tp:taxon-name-part taxon-name-part-type="genus" reg="Soriculus">Soriculus</tp:taxon-name-part></tp:taxon-name></italic> specimens used in the study; character abbreviations are detailed in the “Material and methods”.</p></caption><table id="TID0E5HBG" rules="all"><tbody><tr><th rowspan="1" colspan="1"/><th rowspan="1" colspan="1"><italic><tp:taxon-name><tp:taxon-name-part taxon-name-part-type="genus" reg="Soriculus">S.</tp:taxon-name-part><tp:taxon-name-part taxon-name-part-type="species" reg="beibengensis">beibengensis</tp:taxon-name-part></tp:taxon-name></italic> sp. nov.</th><th rowspan="1" colspan="1">
                <italic>
                  <tp:taxon-name><tp:taxon-name-part taxon-name-part-type="genus" reg="Soriculus">S.</tp:taxon-name-part><tp:taxon-name-part taxon-name-part-type="species" reg="minor">minor</tp:taxon-name-part></tp:taxon-name>
                </italic>
              </th><th rowspan="1" colspan="1">
                <italic>
                  <tp:taxon-name><tp:taxon-name-part taxon-name-part-type="genus" reg="Soriculus">S.</tp:taxon-name-part><tp:taxon-name-part taxon-name-part-type="species" reg="nigrescens">nigrescens</tp:taxon-name-part></tp:taxon-name>
                </italic>
              </th><th rowspan="1" colspan="1">
                <italic>
                  <tp:taxon-name><tp:taxon-name-part taxon-name-part-type="genus" reg="Soriculus">S.</tp:taxon-name-part><tp:taxon-name-part taxon-name-part-type="species" reg="medogensis">medogensis</tp:taxon-name-part></tp:taxon-name>
                </italic>
              </th><th rowspan="1" colspan="1">
                <italic>
                  <tp:taxon-name><tp:taxon-name-part taxon-name-part-type="genus" reg="Soriculus">S.</tp:taxon-name-part><tp:taxon-name-part taxon-name-part-type="species" reg="nivatus">nivatus</tp:taxon-name-part></tp:taxon-name>
                </italic>
              </th></tr><tr><td rowspan="2" colspan="1">W</td><td rowspan="1" colspan="1">11.7 ± 1.4</td><td rowspan="1" colspan="1">8.9 ± 1.2</td><td rowspan="1" colspan="1">17.6 ± 2.5</td><td rowspan="1" colspan="1">13.3 ± 0.7</td><td rowspan="1" colspan="1">11.7 ± 1.7</td></tr><tr><td rowspan="1" colspan="1">8.8–13.2; 10</td><td rowspan="1" colspan="1">7.7–12.1; 21</td><td rowspan="1" colspan="1">12.9–20.7; 11</td><td rowspan="1" colspan="1">12–14.1; 7</td><td rowspan="1" colspan="1">9.6–15.3; 23</td></tr><tr><td rowspan="2" colspan="1">
                <abbrev xmlns:xlink="http://www.w3.org/1999/xlink" xlink:title="head and body length" id="ABBRID0EWFAE" xlink:type="simple">HBL</abbrev>
              </td><td rowspan="1" colspan="1">77.2 ± 4.1</td><td rowspan="1" colspan="1">71 ± 3.9</td><td rowspan="1" colspan="1">88.6 ± 3.4</td><td rowspan="1" colspan="1">84.7 ± 0.8</td><td rowspan="1" colspan="1">82.6 ± 4.1</td></tr><tr><td rowspan="1" colspan="1">70–81; 10</td><td rowspan="1" colspan="1">62–77; 20</td><td rowspan="1" colspan="1">83–93; 11</td><td rowspan="1" colspan="1">83–85; 7</td><td rowspan="1" colspan="1">70–90; 23</td></tr><tr><td rowspan="2" colspan="1">
                <abbrev xmlns:xlink="http://www.w3.org/1999/xlink" xlink:title="tail length" id="ABBRID0E5GAE" xlink:type="simple">TL</abbrev>
              </td><td rowspan="1" colspan="1">40.6 ± 1.8</td><td rowspan="1" colspan="1">36.7 ± 4.1</td><td rowspan="1" colspan="1">45.8 ± 3.2</td><td rowspan="1" colspan="1">50.7 ± 3.6</td><td rowspan="1" colspan="1">51.6 ± 2.7</td></tr><tr><td rowspan="1" colspan="1">38–44; 10</td><td rowspan="1" colspan="1">31.5–43; 21</td><td rowspan="1" colspan="1">42–52; 11</td><td rowspan="1" colspan="1">43–54; 7</td><td rowspan="1" colspan="1">46–58; 23</td></tr><tr><td rowspan="2" colspan="1">HF</td><td rowspan="1" colspan="1">12.6 ± 1.1</td><td rowspan="1" colspan="1">12.3 ± 0.6</td><td rowspan="1" colspan="1">15.4 ± 0.9</td><td rowspan="1" colspan="1">14.9 ± 0.7</td><td rowspan="1" colspan="1">15.3 ± 1</td></tr><tr><td rowspan="1" colspan="1">11–14; 10</td><td rowspan="1" colspan="1">11–13.5; 21</td><td rowspan="1" colspan="1">14–17; 11</td><td rowspan="1" colspan="1">14–16; 7</td><td rowspan="1" colspan="1">13–17; 23</td></tr><tr><td rowspan="2" colspan="1">
                <abbrev xmlns:xlink="http://www.w3.org/1999/xlink" xlink:title="ear length" id="ABBRID0EJJAE" xlink:type="simple">EL</abbrev>
              </td><td rowspan="1" colspan="1">8.1 ± 1.4</td><td rowspan="1" colspan="1">7.9 ± 1.1</td><td rowspan="1" colspan="1">8.7 ± 0.9</td><td rowspan="1" colspan="1">10.3 ± 1</td><td rowspan="1" colspan="1">9.3 ± 1.2</td></tr><tr><td rowspan="1" colspan="1">6–10; 10</td><td rowspan="1" colspan="1">6–10; 6</td><td rowspan="1" colspan="1">8–11; 11</td><td rowspan="1" colspan="1">9–12; 7</td><td rowspan="1" colspan="1">7–12; 23</td></tr><tr><td rowspan="2" colspan="1">
                <abbrev xmlns:xlink="http://www.w3.org/1999/xlink" xlink:title="condyle-incisive length" id="ABBRID0ERKAE" xlink:type="simple">CIL</abbrev>
              </td><td rowspan="1" colspan="1">20.8 ± 0.3</td><td rowspan="1" colspan="1">19.6 ± 0.4</td><td rowspan="1" colspan="1">23.4 ± 0.5</td><td rowspan="1" colspan="1">23.7 ± 0.7</td><td rowspan="1" colspan="1">23.4 ± 0.3</td></tr><tr><td rowspan="1" colspan="1">20.4–21.3; 10</td><td rowspan="1" colspan="1">19.2–20.2; 7</td><td rowspan="1" colspan="1">22.5–24.2; 9</td><td rowspan="1" colspan="1">22.7–24.5; 4</td><td rowspan="1" colspan="1">22.8–24.1; 22</td></tr><tr><td rowspan="2" colspan="1">
                <abbrev xmlns:xlink="http://www.w3.org/1999/xlink" xlink:title="palato-incisive length" id="ABBRID0EZLAE" xlink:type="simple">PIL</abbrev>
              </td><td rowspan="1" colspan="1">9.3 ± 0.2</td><td rowspan="1" colspan="1">8.9 ± 0.2</td><td rowspan="1" colspan="1">10.7 ± 0.2</td><td rowspan="1" colspan="1">11.1 ± 0.2</td><td rowspan="1" colspan="1">10.7 ± 0.2</td></tr><tr><td rowspan="1" colspan="1">9–9.5; 10</td><td rowspan="1" colspan="1">8.6–9.3; 6</td><td rowspan="1" colspan="1">10.4–11.1; 10</td><td rowspan="1" colspan="1">10.8–11.5; 5</td><td rowspan="1" colspan="1">10.4–11.1; 22</td></tr><tr><td rowspan="2" colspan="1">
                <abbrev xmlns:xlink="http://www.w3.org/1999/xlink" xlink:title="basal length" id="ABBRID0EBNAE" xlink:type="simple">BL</abbrev>
              </td><td rowspan="1" colspan="1">18.4 ± 0.3</td><td rowspan="1" colspan="1">17.4 ± 0.3</td><td rowspan="1" colspan="1">20.8 ± 0.5</td><td rowspan="1" colspan="1">21 ± 0.7</td><td rowspan="1" colspan="1">20.7 ± 0.3</td></tr><tr><td rowspan="1" colspan="1">17.9–19; 10</td><td rowspan="1" colspan="1">17–17.9; 7</td><td rowspan="1" colspan="1">19.9–21.4; 9</td><td rowspan="1" colspan="1">20.1–21.7; 4</td><td rowspan="1" colspan="1">20.1–21.3; 22</td></tr><tr><td rowspan="2" colspan="1">
                <abbrev xmlns:xlink="http://www.w3.org/1999/xlink" xlink:title="upper tooth-row length" id="ABBRID0EJOAE" xlink:type="simple">UTL</abbrev>
              </td><td rowspan="1" colspan="1">9 ± 0.2</td><td rowspan="1" colspan="1">8.5 ± 0.2</td><td rowspan="1" colspan="1">10.2 ± 0.2</td><td rowspan="1" colspan="1">10.8 ± 0.2</td><td rowspan="1" colspan="1">10.3 ± 0.2</td></tr><tr><td rowspan="1" colspan="1">8.8–9.2; 10</td><td rowspan="1" colspan="1">8.3–8.9; 7</td><td rowspan="1" colspan="1">9.9–10.6; 9</td><td rowspan="1" colspan="1">10.6–11; 5</td><td rowspan="1" colspan="1">10–10.7; 22</td></tr><tr><td rowspan="2" colspan="1">P<sup>4</sup>M<sup>3</sup></td><td rowspan="1" colspan="1">5.5 ± 0.1</td><td rowspan="1" colspan="1">5.3 ± 0.1</td><td rowspan="1" colspan="1">6.3 ± 0.1</td><td rowspan="1" colspan="1">6.4 ± 0.1</td><td rowspan="1" colspan="1">6.1 ± 0.1</td></tr><tr><td rowspan="1" colspan="1">5.3–5.6; 10</td><td rowspan="1" colspan="1">5.2–5.4; 7</td><td rowspan="1" colspan="1">6.2–6.5; 10</td><td rowspan="1" colspan="1">6.3–6.5; 5</td><td rowspan="1" colspan="1">6–6.3; 22</td></tr><tr><td rowspan="2" colspan="1">
                <abbrev xmlns:xlink="http://www.w3.org/1999/xlink" xlink:title="interorbital breadth" id="ABBRID0EYQAE" xlink:type="simple">IOB</abbrev>
              </td><td rowspan="1" colspan="1">4.8 ± 0.1</td><td rowspan="1" colspan="1">4.8 ± 0.1</td><td rowspan="1" colspan="1">5.6 ± 0.5</td><td rowspan="1" colspan="1">5.4 ± 0.1</td><td rowspan="1" colspan="1">5.4 ± 0.1</td></tr><tr><td rowspan="1" colspan="1">4.6–5; 10</td><td rowspan="1" colspan="1">4.7–5; 7</td><td rowspan="1" colspan="1">5.3–6.9; 11</td><td rowspan="1" colspan="1">5.3–5.5; 5</td><td rowspan="1" colspan="1">5.2–5.6; 22</td></tr><tr><td rowspan="2" colspan="1">
                <abbrev xmlns:xlink="http://www.w3.org/1999/xlink" xlink:title="distance between infra-orbital foramina" id="ABBRID0EASAE" xlink:type="simple">DIF</abbrev>
              </td><td rowspan="1" colspan="1">3.9 ± 0.1</td><td rowspan="1" colspan="1">3.7 ± 0.1</td><td rowspan="1" colspan="1">4.3 ± 0.1</td><td rowspan="1" colspan="1">3.9 ± 0.1</td><td rowspan="1" colspan="1">3.7 ± 0.1</td></tr><tr><td rowspan="1" colspan="1">3.7–4; 10</td><td rowspan="1" colspan="1">3.6–3.9; 7</td><td rowspan="1" colspan="1">4.2–4.5; 11</td><td rowspan="1" colspan="1">3.8–4; 5</td><td rowspan="1" colspan="1">3.6–3.9; 22</td></tr><tr><td rowspan="2" colspan="1">
                <abbrev xmlns:xlink="http://www.w3.org/1999/xlink" xlink:title="cranial breadth" id="ABBRID0EITAE" xlink:type="simple">CB</abbrev>
              </td><td rowspan="1" colspan="1">10.7 ± 0.2</td><td rowspan="1" colspan="1">10.4 ± 0.3</td><td rowspan="1" colspan="1">11.7 ± 0.2</td><td rowspan="1" colspan="1">11.8 ± 0.3</td><td rowspan="1" colspan="1">11.4 ± 0.2</td></tr><tr><td rowspan="1" colspan="1">10.2–11; 10</td><td rowspan="1" colspan="1">9.8–10.7; 7</td><td rowspan="1" colspan="1">11.5–11.9; 10</td><td rowspan="1" colspan="1">11.3–12.1; 4</td><td rowspan="1" colspan="1">11.2–11.7; 22</td></tr><tr><td rowspan="2" colspan="1">
                <abbrev xmlns:xlink="http://www.w3.org/1999/xlink" xlink:title="cranial height" id="ABBRID0EQUAE" xlink:type="simple">CH</abbrev>
              </td><td rowspan="1" colspan="1">6.3 ± 0.2</td><td rowspan="1" colspan="1">6.2 ± 0.2</td><td rowspan="1" colspan="1">6.8 ± 0.1</td><td rowspan="1" colspan="1">7 ± 0.2</td><td rowspan="1" colspan="1">7 ± 0.1</td></tr><tr><td rowspan="1" colspan="1">6–6.5; 10</td><td rowspan="1" colspan="1">5.9–6.6; 7</td><td rowspan="1" colspan="1">6.7–7; 10</td><td rowspan="1" colspan="1">6.8–7.2; 4</td><td rowspan="1" colspan="1">6.8–7.5; 22</td></tr><tr><td rowspan="2" colspan="1">
                <abbrev xmlns:xlink="http://www.w3.org/1999/xlink" xlink:title="maxillary breadth" id="ABBRID0EYVAE" xlink:type="simple">MB</abbrev>
              </td><td rowspan="1" colspan="1">6.2 ± 0.2</td><td rowspan="1" colspan="1">6 ± 0.1</td><td rowspan="1" colspan="1">7.1 ± 0.2</td><td rowspan="1" colspan="1">6.9 ± 0.1</td><td rowspan="1" colspan="1">6.6 ± 0.1</td></tr><tr><td rowspan="1" colspan="1">5.7–6.5; 10</td><td rowspan="1" colspan="1">5.8–6.1; 7</td><td rowspan="1" colspan="1">6.9–7.4; 11</td><td rowspan="1" colspan="1">6.8–7; 5</td><td rowspan="1" colspan="1">6.3–6.8; 22</td></tr><tr><td rowspan="2" colspan="1">M<sup>2</sup>M<sup>2</sup></td><td rowspan="1" colspan="1">5.9 ± 0.2</td><td rowspan="1" colspan="1">5.7 ± 0.1</td><td rowspan="1" colspan="1">7 ± 0.1</td><td rowspan="1" colspan="1">6.8 ± 0.2</td><td rowspan="1" colspan="1">6.3 ± 0.1</td></tr><tr><td rowspan="1" colspan="1">5.6–6.1; 10</td><td rowspan="1" colspan="1">5.6–5.8; 7</td><td rowspan="1" colspan="1">6.9–7.1; 11</td><td rowspan="1" colspan="1">6.7–7.2; 5</td><td rowspan="1" colspan="1">6–6.6; 22</td></tr><tr><td rowspan="2" colspan="1">
                <abbrev xmlns:xlink="http://www.w3.org/1999/xlink" xlink:title="postpalatal depth" id="ABBRID0EHYAE" xlink:type="simple">PPD</abbrev>
              </td><td rowspan="1" colspan="1">3.9 ± 0.1</td><td rowspan="1" colspan="1">3.9 ± 0.1</td><td rowspan="1" colspan="1">4.5 ± 0.1</td><td rowspan="1" colspan="1">4.6 ± 0.1</td><td rowspan="1" colspan="1">4.3 ± 0.1</td></tr><tr><td rowspan="1" colspan="1">3.8–4; 10</td><td rowspan="1" colspan="1">3.8–4; 6</td><td rowspan="1" colspan="1">4.3–4.7; 11</td><td rowspan="1" colspan="1">4.5–4.7; 5</td><td rowspan="1" colspan="1">4.2–4.5; 22</td></tr><tr><td rowspan="2" colspan="1">
                <abbrev xmlns:xlink="http://www.w3.org/1999/xlink" xlink:title="foramen magnum breadth" id="ABBRID0EPZAE" xlink:type="simple">BMF</abbrev>
              </td><td rowspan="1" colspan="1">3.6 ± 0.1</td><td rowspan="1" colspan="1">3.4 ± 0.2</td><td rowspan="1" colspan="1">3.7 ± 0.1</td><td rowspan="1" colspan="1">3.5 ± 0.2</td><td rowspan="1" colspan="1">3.5 ± 0.1</td></tr><tr><td rowspan="1" colspan="1">3.5–3.8; 10</td><td rowspan="1" colspan="1">3.1–3.6; 7</td><td rowspan="1" colspan="1">3.5–3.9; 10</td><td rowspan="1" colspan="1">3.2–3.8; 4</td><td rowspan="1" colspan="1">3.2–3.7; 22</td></tr><tr><td rowspan="2" colspan="1">
                <abbrev xmlns:xlink="http://www.w3.org/1999/xlink" xlink:title="mandibular length" id="ABBRID0EX1AE" xlink:type="simple">ML</abbrev>
              </td><td rowspan="1" colspan="1">11.6 ± 0.2</td><td rowspan="1" colspan="1">10.8 ± 0.2</td><td rowspan="1" colspan="1">12.8 ± 0.4</td><td rowspan="1" colspan="1">13.6 ± 0.3</td><td rowspan="1" colspan="1">13.2 ± 0.3</td></tr><tr><td rowspan="1" colspan="1">11.3–11.9; 9</td><td rowspan="1" colspan="1">10.5–11; 7</td><td rowspan="1" colspan="1">12.3–13.4; 11</td><td rowspan="1" colspan="1">13.3–14.1; 5</td><td rowspan="1" colspan="1">12.5–13.7; 22</td></tr><tr><td rowspan="2" colspan="1">
                <abbrev xmlns:xlink="http://www.w3.org/1999/xlink" xlink:title="lower tooth-row length" id="ABBRID0E62AE" xlink:type="simple">LTR</abbrev>
              </td><td rowspan="1" colspan="1">8.3 ± 0.2</td><td rowspan="1" colspan="1">7.8 ± 0.2</td><td rowspan="1" colspan="1">9.1 ± 0.3</td><td rowspan="1" colspan="1">9.8 ± 0.1</td><td rowspan="1" colspan="1">9.5 ± 0.2</td></tr><tr><td rowspan="1" colspan="1">8–8.5; 9</td><td rowspan="1" colspan="1">7.7–8.1; 7</td><td rowspan="1" colspan="1">8.7–9.6; 11</td><td rowspan="1" colspan="1">9.7–10; 5</td><td rowspan="1" colspan="1">8.9–9.7; 22</td></tr><tr><td rowspan="2" colspan="1">
                <abbrev xmlns:xlink="http://www.w3.org/1999/xlink" xlink:title="height of coronoid process" id="ABBRID0EH4AE" xlink:type="simple">HCP</abbrev>
              </td><td rowspan="1" colspan="1">4.9 ± 0.2</td><td rowspan="1" colspan="1">4.7 ± 0.2</td><td rowspan="1" colspan="1">5.9 ± 0.2</td><td rowspan="1" colspan="1">6.7 ± 0.1</td><td rowspan="1" colspan="1">5.6 ± 0.3</td></tr><tr><td rowspan="1" colspan="1">4.5–5.1; 10</td><td rowspan="1" colspan="1">4.5–4.9; 7</td><td rowspan="1" colspan="1">5.7–6.1; 11</td><td rowspan="1" colspan="1">6.6–6.9; 5</td><td rowspan="1" colspan="1">4.6–6; 22</td></tr><tr><td rowspan="2" colspan="1">
                <abbrev xmlns:xlink="http://www.w3.org/1999/xlink" xlink:title="height of coronoid valley" id="ABBRID0EP5AE" xlink:type="simple">HCV</abbrev>
              </td><td rowspan="1" colspan="1">3.1 ± 0.1</td><td rowspan="1" colspan="1">2.9 ± 0.1</td><td rowspan="1" colspan="1">3.7 ± 0.1</td><td rowspan="1" colspan="1">3.8 ± 0.1</td><td rowspan="1" colspan="1">3.2 ± 0.1</td></tr><tr><td rowspan="1" colspan="1">3–3.2; 10</td><td rowspan="1" colspan="1">2.7–3.1; 7</td><td rowspan="1" colspan="1">3.5–3.8; 11</td><td rowspan="1" colspan="1">3.7–3.9; 5</td><td rowspan="1" colspan="1">3.1–3.5; 22</td></tr><tr><td rowspan="2" colspan="1">
                <abbrev xmlns:xlink="http://www.w3.org/1999/xlink" xlink:title="height of articular condyle" id="ABBRID0EX6AE" xlink:type="simple">HAC</abbrev>
              </td><td rowspan="1" colspan="1">3.8 ± 0.2</td><td rowspan="1" colspan="1">3.6 ± 0.1</td><td rowspan="1" colspan="1">4.5 ± 0.2</td><td rowspan="1" colspan="1">4.6 ± 0.1</td><td rowspan="1" colspan="1">4.3 ± 0.1</td></tr><tr><td rowspan="1" colspan="1">3.7–4.1; 10</td><td rowspan="1" colspan="1">3.4–3.8; 7</td><td rowspan="1" colspan="1">4.2–4.8; 11</td><td rowspan="1" colspan="1">4.5–4.8; 5</td><td rowspan="1" colspan="1">4–4.5; 22</td></tr></tbody></table></table-wrap></tp:treatment-sec></tp:taxon-treatment>
