# Supplementary material for: ﻿A new species of the genus Soriculus (Soricidae, Eulipotyphla, Mammalia) from Medog in the eastern Himalaya
Source: Zookeys. 2024 Mar 14;1195:139–55. doi: 10.3897/zookeys.1195.115699 (PMC10958163; doi:10.3897/zookeys.1195.115699)
Supplement: Supplementary material 1 — The best-fit partitioning schemes and evolutionary models estimated using PartitionFinder [file zookeys-1195-139_article-115699__-s001.xlsx]

## Sheet: Sheet1
(a) The best-fit partitioning schemes for ML analyse
Concatenated mitochondrial gene tree
Subset	Best Model	Subset Partitions
1	GTR+I+G	12s
2	SYM+G	Cyt b_codon1
3	HKY+I	Cyt b_codon2
4	TRN+I+G	Cyt b_codon3
Concatenated nuclear genes tree
Subset	Best Model	Subset Partitions
1	HKY+G	BRCA1_codon1, Apob_codon1, BRCA1_codon2, Apob_codon2
2	HKY+G	Apob_codon3, Rag2_codon3, BRCA1_codon3
3	K80+I	Rag2_codon1, Rag2_codon2
Concatenated mitochondrial and nuclear genes tree
Subset	Best Model	Subset Partitions
1	SYM+G	Cyt b_codon1
2	HKY+I	Cyt b_codon2, Rag2_codon2
3	TRN+I+G	Cyt b_codon3
4	GTR+I+G	12s
5	HKY+G	BRCA1_codon1, Apob_codon1, BRCA1_codon2, Apob_codon2
6	HKY+G	Apob_codon3, BRCA1_codon3, Rag2_codon3
7	TVMEF+I	Rag2_codon1
Note: 1st, 2nd and 3rd refer to the 1st and 2nd and 3rd codon positions respectively
(b) The best-fit partitioning schemes for BI analyse
Concatenated mitochondrial gene tree
Subset	Best Model	Subset Partitions
1	GTR+I+G	12s
2	SYM+G	Cyt b_codon1
3	HKY+I	Cyt b_codon2
4	GTR+I+G	Cyt b_codon3
Concatenated nuclear genes tree
Subset	Best Model	Subset Partitions
1	HKY+G	BRCA1_codon1, Apob_codon1, Apob_codon2, BRCA1_codon2
2	HKY+G	Apob_codon3, BRCA1_codon3, Rag2_codon3
3	K80+I	Rag2_codon2, Rag2_codon1
Concatenated mitochondrial and nuclear genes tree
Subset	Best Model	Subset Partitions
1	SYM+G	Cyt b_codon1
2	HKY+I	Cyt b_codon2
3	HKY+I+G	Cyt b_codon3
4	GTR+I+G	12s
5	HKY+G	Apob_codon1, BRCA1_codon1, Apob_codon2, BRCA1_codon2
6	HKY+G	Apob_codon3, BRCA1_codon3, Rag2_codon3
7	K80+I	Rag2_codon2, Rag2_codon1
Note: 1st, 2nd and 3rd refer to the 1st and 2nd and 3rd codon positions respectively
(c) DNA evolutionary model of each partition used in BEAST analyses
Subset	Best Model	Subset Partitions
1	HKY+G	BRCA1_codon1, Apob_codon1, Apob_codon2, BRCA1_codon2
2	HKY+G	Apob_codon3, BRCA1_codon3, Rag2_codon3
3	K80+I	Rag2_codon2, Rag2_codon1
Note: 1st, 2nd and 3rd refer to the 1st and 2nd and 3rd codon positions respectively
