# Supplementary material for: ﻿A new species of the genus Soriculus (Soricidae, Eulipotyphla, Mammalia) from Medog in the eastern Himalaya
Source: Zookeys. 2024 Mar 14;1195:139–55. doi: 10.3897/zookeys.1195.115699 (PMC10958163; doi:10.3897/zookeys.1195.115699)
Supplement: Supplementary material 2 — Samples, sampling localities and DNA sequences used for molecular analyses [file zookeys-1195-139_article-115699__-s002.xlsx]

## Sheet: 5 genes
Species	Specimen code	Collecting site	Longitude	Latitude	Elevation(m)	CYT B	12S	BRCA1	APOB	RAG2
S. minor	GLGS6028	Lushui, Yunnan, China	26.008	98.6593	2366	OR148597	OR162520	OR148505	OR148462	OR148551
S. minor	GLGS6117	Lushui, Yunnan, China	26.008	98.6593	2135	OR148598	OR162521	OR148508	OR148463	OR148552
S. minor	GLGS6030	Lushui, Yunnan, China	26.008	98.6593	2366	GU981301	GU981059	GU981209	GU981134	GU981467
S. minor	KIZ0211075	Yongde, Yunnan, China	24.1415	99.6332	2250	GU981297	GU981055
S. minor	KIZ0211154	Yongde, Yunnan, China	24.1415	99.6332	2355	GU981298	GU981056	GU981207	GU981132	GU981465
S. minor	KIZ0410298	Gongshan, Yunnan, China	27.7354	98.3508	1397	GU981299	GU981057	GU981208	GU981133	GU981466
S. minor	KIZ0503277	Gengma, Yunnan, China	23.6678	99.7032	2250	GU981300	GU981058
S. minor	KIZ020545	Tenngchong, Yunnan, China	25.2874	98.702	2380	OR148633	OR162555	OR148541	OR148497	OR148587
S. minor	KIZ020548	Tenngchong, Yunnan, China	25.2874	98.702	2633	OR148632	OR162554	OR148540	OR148496	OR148586
S. minor	KIZ020550	Tenngchong, Yunnan, China	25.2874	98.702	2588	OR148631	OR162553	OR148539	OR148495	OR148585
S. minor	KIZ020551	Tenngchong, Yunnan, China	25.2853	98.686	2445	OR148634	OR162556	OR148542	OR148498	OR148588
S. nigrescens	AB175101	West of Gosainkund, Nepal			3982	AB175101
S. nigrescens	ML20205300	Milin, Tibet, China	29.1918	94.0245	2990	OR148610	OR162533	OR148520	OR148474	OR148564
S. nigrescens	ML20205377	Milin, Tibet, China	29.2416	94.2187	2982	OR148611	OR162534	OR148521	OR148475	OR148565
S. nigrescens	ML20205378	Milin, Tibet, China	29.2416	94.2187	2982	OR148612	OR162535	OR148522	OR148476	OR148566
S. nigrescens	ML20205379	Milin, Tibet, China	29.2416	94.2187	2982	OR148613	OR162536	OR148523	OR148477	OR148567
S. nigrescens	ML20205380	Milin, Tibet, China	29.2416	94.2187	2982	OR148614	OR162537	OR148524	OR148478	OR148568
S. nigrescens	MT201904150	Medog, Tibet, China	29.2506	95.186	807	OR148621	OR162543	OR148529	OR148485	OR148575
S. nigrescens	MT201904156	Medog, Tibet, China	29.1502	95.111	851	OR148622	OR162544	OR148530	OR148486	OR148576
S. nigrescens	MT201904169	Medog, Tibet, China	29.2501	95.1858	883	OR148623	OR162545	OR148531	OR148487	OR148577
S. nigrescens	MT201904246	Medog, Tibet, China	29.3005	95.2846	743	OR148624	OR162546	OR148532	OR148488	OR148578
S. nigrescens	MT201904261	Medog, Tibet, China	29.3113	95.3202	1313	OR148625	OR162547	OR148533	OR148489	OR148579
S. nivatus	CY20206698	Chayu, Tibet, China	29.2689	97.1798	3498	OR148589	OR162513	OR148499	OR148454	OR148543
S. nivatus	CY20206731	Chayu, Tibet, China	29.2689	97.1798	3498	OR148590	OR162514	OR148500	OR148455	OR148544
S. nivatus	CY20206795	Chayu, Tibet, China	29.1901	97.1092	3583	OR148591	OR162515	OR148501	OR148456	OR148545
S. nivatus	CY20206806	Chayu, Tibet, China	29.1936	97.1075	3684	OR148592	OR162516	OR148502	OR148457	OR148546
S. nivatus	CY20206875	Chayu, Tibet, China	29.0748	97.3026	3054	OR148593		OR148503	OR148458	OR148547
S. nivatus	CY20206904	Chayu, Tibet, China	29.0437	97.3486	3165	OR148594	OR162517	OR148504	OR148459	OR148548
S. nivatus	CY20206914	Chayu, Tibet, China	29.0326	97.1851	3086	OR148595	OR162518	OR148506	OR148460	OR148549
S. nivatus	CY20206940	Chayu, Tibet, China	29.0225	97.2143	2940	OR148596	OR162519	OR148507	OR148461	OR148550
S. nivatus	ML20205041	Milin, Tibet, China	28.9282	93.844	3660	OR148599	OR162522	OR148509	OR148464	OR148553
S. nivatus	ML20205075	Milin, Tibet, China	28.9299	93.8453	3399	OR148600	OR162523	OR148510	OR148465	OR148554
S. nivatus	ML20205111	Milin, Tibet, China	28.9282	93.844	3660	OR148601	OR162524	OR148511	OR148466	OR148555
S. nivatus	ML20205122	Milin, Tibet, China	28.9297	93.8424	3658	OR148602	OR162525	OR148512	OR148467	OR148556
S. nivatus	ML20205136	Milin, Tibet, China	28.9308	93.8362	3445	OR148603	OR162526	OR148513	OR148468	OR148557
S. nivatus	ML20205195	Milin, Tibet, China	28.9308	93.8362	3445	OR148604	OR162527	OR148514	OR148469	OR148558
S. nivatus	ML20205198	Milin, Tibet, China	28.9339	93.8301	3387	OR148605	OR162528	OR148515	OR148470	OR148559
S. nivatus	ML20205214	Milin, Tibet, China	28.9328	93.8351	3435	OR148606	OR162529	OR148516	OR148471	OR148560
S. nivatus	ML20205215	Milin, Tibet, China	28.9577	93.847	3291	OR148607	OR162530	OR148517		OR148561
S. nivatus	ML20205246	Milin, Tibet, China	29.0084	93.8748	3294	OR148608	OR162531	OR148518	OR148472	OR148562
S. nivatus	ML20205278	Milin, Tibet, China	29.0158	93.8844	3206	OR148609	OR162532	OR148519	OR148473	OR148563
S. nivatus	MT201904489	Medog, Tibet, China	29.6982	95.5503	2979	OR148626	OR162548	OR148534	OR148490	OR148580
S. nivatus	MT201904573	Medog, Tibet, China	29.699	95.5497	2993	OR148627	OR162549	OR148535	OR148491	OR148581
S. nivatus	MT201904574	Medog, Tibet, China	29.699	95.5497	2993	OR148628	OR162550	OR148536	OR148492	OR148582
S. nivatus	MT201904951	Medog, Tibet, China	29.742	95.6828	3619	OR148629	OR162551	OR148537	OR148493	OR148583
S. medogensis	MT201811181	Medog, Tibet, China	29.7017	95.5256	2560	OR148615	OR162538	OR148525	OR148479	OR148569
S. medogensis	MT201811221	Medog, Tibet, China	29.7018	95.5258	2569	OR148616	OR162539	OR148526	OR148480	OR148570
S. medogensis	MT201811230	Medog, Tibet, China	29.7008	95.5273	2617	OR148617			OR148481	OR148571
S. medogensis	MT201811260	Medog, Tibet, China	29.7008	95.5273	2617	OR148618	OR162540	OR148527	OR148482	OR148572
S. medogensis	MT201811276	Medog, Tibet, China	29.7017	95.5256	2560	OR148619	OR162541		OR148483	OR148573
S. medogensis	MT201811285	Medog, Tibet, China	29.7018	95.5258	2569	OR148620	OR162542	OR148528	OR148484	OR148574
S. medogensis	CSD536	Medog,Tibet, China	29.401	95.0597	2100	MW670028		MW670372	MW670259	MW670149
S. medogensis	CSD537	Medog,Tibet, China	29.401	95.0597	2100	MW670029		MW670373	MW670260	MW670150
S. medogensis	CSD538	Medog,Tibet, China	29.401	95.0597	2100	MW670030		MW670374	MW670261	MW670151
S. medogensis	CSD539	Medog,Tibet, China	29.401	95.0597	2100	MW670031		MW670375	MW670262	MW670152
S. medogensis	CSD540	Medog,Tibet, China	29.401	95.0597	2100	MW670032		MW670376	MW670263	MW670153
S. medogensis	CSD541	Medog,Tibet, China	29.401	95.0597	2100	MW670033		MW670377	MW670264	MW670154
S. medogensis	CSD542	Medog,Tibet, China	29.401	95.0981	2832	MW670034		MW670378	MW670265	MW670155
S. medogensis	CSD543	Medog,Tibet, China	29.401	95.0981	2832	MW670035		MW670379	MW670266	MW670156
S. medogensis	CSD544	Medog,Tibet, China	29.401	95.0981	2832	MW670036		MW670380	MW670267	MW670157
S. medogensis	CSD545	Medog,Tibet, China	29.401	95.0981	2832	MW670037		MW670381	MW670268	MW670158
S. medogensis	CSD546	Medog,Tibet, China	29.401	95.0981	2832	MW670038		MW670382	MW670269	MW670159
S. beibengensis sp. nov.	KIZ042755	Medog, Tibet, China	29.1954	95.1912	1743	PP226962	PP213263	PP226957	PP226952	PP226967
S. beibengensis sp. nov.	KIZ042756	Medog, Tibet, China	29.1985	95.1901	1654	PP226963	PP213262	PP226958	PP226953	PP226968
S. beibengensis sp. nov.	KIZ042758	Medog, Tibet, China	29.2192	95.1884	1511	PP226961	PP213261	PP226956	PP226951	PP226966
S. beibengensis sp. nov.	KIZ042759	Medog, Tibet, China	29.219	95.1888	1610	PP226960	PP213260	PP226955	PP226950	PP226965
S. beibengensis sp. nov.	KIZ042760	Medog, Tibet, China	29.2166	95.1907	1501	PP226959	PP213259	PP226954	PP226949	PP226964
S. beibengensis sp. nov.	KIZ042761	Medog, Tibet, China	29.6619	95.4896	2123	OR148630	OR162552	OR148538	OR148494	OR148584
Blarina brevicauda	BLB.I	Michigan, USA						DQ630276	DQ630196
Blarinella griselda	KIZ 19677	Yunnan, China				GU981258	GU981016	GU981183	GU981108	GU981441
Blarinella griselda	KIZ 19702	Yunnan, China				GU981259	GU981017	GU981184	GU981109	GU981442
Chimarrogale himalayica	KIZ 19703	Yunnan, China				GU981264	GU981022	GU981187	GU981112	GU981445
Chodsigoa parca	KIZ 19705	Yunnan, China				GU981266	GU981024	GU981188	GU981113	GU981446
Chodsigoa parca	KIZ 19706	Yunnan, China				GU981267	GU981025	GU981189	GU981114	GU981447
Chodsigoa hypsibia	KIZ 16076	Shaanxi, China				GU981260	GU981018	GU981185	GU981110	GU981443
Chodsigoa hypsibia	KIZ 16077	Shaanxi, China				GU981262	GU981020	GU981186	GU981111	GU981444
Crocidura fuliginosa	KIZ 19701	Yunnan, China				GU981271	GU981029	GU981192	GU981117	GU981450
Cryptotis magna	X4	Oaxaca, Mexico						DQ630267	DQ630186
Episoriculus caudatus	KIZ 19716	Yunnan, China				GU981272	GU981030	GU981193	GU981118	GU981451
Episoriculus caudatus	KIZ 19719	Yunnan, China				GU981276	GU981034	GU981195	GU981120	GU981453
Nectogale elegans	KIZ 19712	Yunnan, China				GU981291	GU981049	GU981203	GU981128	GU981461
Nectogale elegans	KIZ 19714	Yunnan, China				GU981293	GU981051	GU981204	GU981129	GU981462
Neomys fodiens	KIZ 65298	Hochsauerlandkreis, German				GU981295	GU981053	GU981205	GU981130	GU981463
Notiosorex crawfordi	NSC2	Texas, USA						DQ630269	DQ630188
Sorex bedfordiae	KIZ 19680	Yunnan, China				GU981296	GU981054	GU981206	GU981131	GU981464

## Sheet: Sheet1
seq1	[organism=	S. beibengensis	]	[isolate=	KIZ042755	]	S. beibengensis	recombination activating 2(RAG2),partial cds,isolate=	KIZ042755
seq2	[organism=	S. beibengensis	]	[isolate=	KIZ042756	]	S. beibengensis	recombination activating 2(RAG2),partial cds,isolate=	KIZ042756
seq3	[organism=	S. beibengensis	]	[isolate=	KIZ042758	]	S. beibengensis	recombination activating 2(RAG2),partial cds,isolate=	KIZ042758
seq4	[organism=	S. beibengensis	]	[isolate=	KIZ042759	]	S. beibengensis	recombination activating 2(RAG2),partial cds,isolate=	KIZ042759
seq5	[organism=	S. beibengensis	]	[isolate=	KIZ042760	]	S. beibengensis	recombination activating 2(RAG2),partial cds,isolate=	KIZ042760
